# Supplementary material for: Revealing the Dynamic Association Between Lymphatic Endothelial Cell Markers and Intervertebral Disk Degeneration
Source: Biomedicines. 2026 Apr 27;14(5):993. doi: 10.3390/biomedicines14050993 (PMC13203476; doi:10.3390/biomedicines14050993)
Supplement: Supplementary file 1 [file biomedicines-14-00993-s001.zip]

Archive with 1 entries (1 files):
- biomedicines-4248957-supplementary.pdf
